# Supplementary material for: Escherichia coli strains possessing a four amino acid YRIN insertion in PBP3 identified as part of the SIDERO-WT-2014 surveillance study
Source: JAC Antimicrob Resist. 2020 Oct 5;2(3):dlaa081. doi: 10.1093/jacamr/dlaa081 (PMC8210206; doi:10.1093/jacamr/dlaa081)
Supplement: dlaa081_Supplementary_Data [file dlaa081_supplementary_data.xlsx]

## Sheet: Method
	Methods (detail procedures)
	Sanger Sequencing of PBP3
	The full gene-coding region of ftsI was amplified using extragenic primers exgenPBP3-F (5’ATGCAGCATGTTGATCCGTC3’) and exgenPBP3-R (5’TGTCATCTCTCGCAGTGCTC3’), yielding an expected 1894 bp product. The PCR product was sequenced utilizing the above primers, as well as internal sequencing primers, PBP3-847 (5’CCTAACAATCTGAGCGGCAC3’) and PBP3-1036R (5’GTGCCACGTCTTTGATTTCG3’). Obtained sequences were c…
	Whole genome sequencing and analyses of MLST, β-lactamases, and SNPs
	Whole genome sequencing was used to determine the genetic background of test strains, including β-lactamase content and MLST profiles, by Illumina MiSeq system (San Diego, CA). Briefly, genomic DNA was extracted and unique index-tagged libraries were generated using Nextera XT DNA Sample Prep Kit (Illumina, Inc., CA) according to the manufacturer's instructions. Libraries were loaded onto the MiS…
	MLST allele number
	ST1284; adk 10, fumC 4, gyrB 4, icd 8, mdh 8, purA 13, recA 73. ST361; adk 10, fumC 99, gyrB 5, icd 91, mdh 8, purA 7, recA 2.

## Sheet: Table S1
	Supplementary Table S1. Substitutions and insertions in PBP3 identified in 65 E. coli strains with MIC of more than 2 mg/L for either of three cephalosporins.
	Substitution	Insertion	Country of isolation (Number of isolates)
	-	no	France (2), Germany (2), Greece (2), Russia (1), Spain (1), Turkey (1), US (5)
	A148V, A233T, I332V	no	Czech Republic (1)
	D149E	no	France (1)
	D149E, I332V	no	Greece (1), Turkey (4)
	Q227H	no	Germany (1), Italy (1), US (1),
	Q227H, E349K, I532L	YRIN	US (1)
	Q227H, E349K, I532L, N533D	YRIN	Italy (1)
	A233T, L318W, I332V	no	Italy (1)
	A233T, I332V	no	Canada (1), Czech Republic (2), Germany (3), Greece (1), Italy (3), Spain (1), Turkey (3), US (10)
	A233T, I332V, A413V	no	US (1)
	I332V	no	Sweden (1), US (3)
	I532L	YRIN	Turkey (9)
	Three cephalosporins: ceftazidime/avibactam, ceftoloane/tazobactam, cefiderocol Hyphen: matched with E. coli MG1655 (K-12) sequence. YRIN: four amino acid insertion after amino acid P333.

## Sheet: Table S2
	Supplementary Table S2. Information on the origin of the isolates and medical institutions (hospitals) participated in the SIDERO-WT-2014 surveillance study
		US	Italy	Turkey
	Total number of E. coli isolates collected in the SIDERO-WT-2014 surveillance study	611	89	74
	Total number of medical institutions participated in the SIDERO-WT-2014 surveillance study	41	5	5
	Number of the strains possessing YRIN-inserted PBP3 found in this study	1 a	1 a	9 b
	Number of medical institutions where the strain possessing YRIN-inserted PBP3 was found	1	1	1
	Number of total E. coli isolates including the isolates possessing YRIN-insertion collected in the medical institution where the strain possessing YRIN-inserted PBP3 was found	20	15	14
	Sample type; a) sputum, b) 6 urine, 1 abscess, 1 bronchoalveolar lavage, and 1 thoracentesis.

## Sheet: Table S3
	Supplementary Table S3. Matrix of the differences in SNPs for 11 E. coli strains possessing YRIN-inserted PBP3
	Strain No.	Number of differences in SNPs between two strains											Country
		SR202162	SR202172	SR202163	SR202167	SR202168	SR202169	SR202164	SR202165	SR202166	SR202170	SR202171
	SR202162	-	268	32632	32632	32632	32631	32628	32628	32628	32628	32695	Italy
	SR202172	268	-	32662	32662	32662	32661	32658	32658	32658	32658	32725	US
	SR202163	32632	32662	-	0	0	1	4	4	4	4	74	Turkey
	SR202167	32632	32662	0	-	0	1	4	4	4	4	74	Turkey
	SR202168	32632	32662	0	0	-	1	4	4	4	4	74	Turkey
	SR202169	32631	32661	1	1	1	-	3	3	3	3	73	Turkey
	SR202164	32628	32658	4	4	4	3	-	0	0	0	70	Turkey
	SR202165	32628	32658	4	4	4	3	0	-	0	0	70	Turkey
	SR202166	32628	32658	4	4	4	3	0	0	-	0	70	Turkey
	SR202170	32628	32658	4	4	4	3	0	0	0	-	70	Turkey
	SR202171	32695	32725	74	74	74	73	70	70	70	70	-	Turkey
